# Supplementary material for: The “χ” of the Matter: Testing the Relationship between Paleoenvironments and Three Theropod Clades
Source: PLoS One. 2016 Feb 1;11(2):e0147031. doi: 10.1371/journal.pone.0147031 (PMC4734717; doi:10.1371/journal.pone.0147031)
Supplement: S1 File — The residual analysis is presented for each taxon and paleoenvironment as the numbers within the cells. (XLSX) [file pone.0147031.s003.xlsx]

## Sheet: Without Monte Carlo
TEST 1					TEST 2					TEST 3					TEST 4					TEST 5					TEST 6					TEST 7					TEST 8
	DATABASE I	Coastal	Terrestrial			DATABASE I	Coastal	Terrestrial			DATABASE I	Coastal	Terrestrial			DATABASE I	Coastal	Terrestrial			DATABASE I	Coastal	Terrestrial			DATABASE I	Coastal	Terrestrial			DATABASE I	Coastal	Terrestrial			DATABASE I	Coastal	Terrestrial
	Abelisauridae	-2.14423	0.212814			Abelisauridae	-1.99687	0.792756			Abeli. - Categ. 1	-1.60128	-0.814822			Abeli. - Categ. 1	-1.28708	0.485139			Abeli. - Categ. 1	-0.205152	0.0447679			Carcharo. - Categ. 1	-1.44115	0.577747			Spino. - Categ. 1	1.54066	-0.720577			EK	1.00676	-0.367618
	Carcharodontosauridae	0.107211	-0.681005			Carcharodontosauridae	0.338293	-0.134302			Abeli. - Categ. 2	-1.1209	1.17696			Abeli. - Categ. 2	-1.29466	0.487995			Abeli. - Categ. 2	0.170697	-0.0372492			Carcharo. - Categ. 2	0.789352	-0.316445			Spino. - Categ. 2	-0.843853	0.394676			LK	-0.980196	0.357917
	Spinosauridae	2.03701	0.468191			Spinosauridae	1.49715	-0.594367			Carcharo. - Categ. 1	-2.08167	-2.80661			Carcharo. - Categ. 1	-1.36603	0.514897			X²	0.0746				X²	3.1339				X²	3.7607				X²	2.2376
	X²	8.7586	0.7283			X²	7.3431				Carcharo. - Categ. 2	2.24179	1.90125			Carcharo. - Categ. 2	1.11463	-0.420138			p	0.7847¹				p	0.07668¹				p	0.05247¹				p	0.1347
	p	0.01253*	0.6948			p	0.02544*				Spino. - Categ. 1	0.800641	-3.34982			Spino. - Categ. 1	2.5132	-0.9473			Fisher	0.715089				Fisher	0				Fisher	3.19102				Fisher	1.99268
											Spino. - Categ. 2	1.76141	3.89304			Spino. - Categ. 2	0.196147	-0.0739339			p	0.8003				p	0.1033				p	0.07777				p	0.1739
	DATABASE II	Coastal	Terrestrial			DATABASE II	Coastal	Terrestrial			X²	16.9231	39.918			X²	14.6137
	Abelisauridae	-1.51186	-0.742781			Abelisauridae	-1.04762	0.514699			p	0.004648*¹	0.0000001551*			p	0.01215*¹				DATABASE II	Coastal	Terrestrial			DATABASE II	Coastal	Terrestrial			DATABASE II	Coastal	Terrestrial			DATABASE II	Coastal	Terrestrial
	Carcharodontosauridae	0	0.371391			Carcharodontosauridae	-0.143066	0.0702888													Abeli. - Categ. 1	-0.332875	0.115311			Carcharo. - Categ. 1	-1.33558	0.587579			Spino. - Categ. 1	-0.138675	0.0800641			EK	1.68755	-0.537803
	Spinosauridae	1.51186	0.371391			Spinosauridae	0.99146	-0.487108			DATABASE II	Coastal	Terrestrial			DATABASE II	Coastal	Terrestrial			Abeli. - Categ. 2	0.30989	-0.107349			Carcharo. - Categ. 2	0.868722	-0.382187			Spino. - Categ. 2	0.096225	-0.0555556			LK	-1.53851	0.490307
	X²	4.5714	0.8276			X²	2.6081				Abeli. - Categ. 1	-1.21756	-0.616316			Abeli. - Categ. 1	-0.881749	0.414451			X²	0.2317				X²	3.0298				X²	0.038				X²	5.7445
	p	0.1017	0.6611			p	0.2714				Abeli. - Categ. 2	-0.65561	-0.35218			Abeli. - Categ. 2	-0.433555	0.203785			p	0.6303¹				p	0.08175¹				p	0.8455¹				p	0.01654*
											Carcharo. - Categ. 1	-1.77951	-0.880451			Carcharo. - Categ. 1	-1.41084	0.663141			Fisher	0.553262				Fisher	0				Fisher	0.860419				Fisher	4.52091
	DATABASE III	Coastal	Terrestrial			DATABASE III	Coastal	Terrestrial			Carcharo. - Categ. 2	1.5922	1.49677			Carcharo. - Categ. 2	0.597146	-0.280678			p	0.8611				p	0.1505				p	0.5857				p	0.02031*
	Abelisauridae	-1.44338	1.08518			Abelisauridae	-1.56432	0.534595			Spino. - Categ. 1	-0.0936586	-1.14459			Spino. - Categ. 1	0.422246	-0.198469
	Carcharodontosauridae	-0.144338	-0.54259			Carcharodontosauridae	0.0383256	-0.0130975			Spino. - Categ. 2	2.15415	1.49677			Spino. - Categ. 2	0.956532	-0.449601			DATABASE III	Coastal	Terrestrial			DATABASE III	Coastal	Terrestrial			DATABASE III	Coastal	Terrestrial			DATABASE III	Coastal	Terrestrial
	Spinosauridae	1.58771	-0.54259			Spinosauridae	1.58771	-0.54259			X²	12.2632	7.0698			X²	5.3791				Abeli. - Categ. 1	0.0953463	-0.0185217			Carcharo. - Categ. 1	-1.26323	0.435855			Spino. - Categ. 1	1.4462	-0.669462			EK	0.872796	-0.376128
	X²	4.625	1.7664			X²	5.5498				p	0.03135*¹	0.2155			p	0.3714¹				Abeli. - Categ. 2	-0.0870388	0.0169079			Carcharo. - Categ. 2	0.864873	-0.298409			Spino. - Categ. 2	-0.93352	0.432136			LK	-0.904934	0.389978
	p	0.09901	0.4135			p	0.06236¹														X²	0.0173				X²	2.6228				X²	3.5979				X²	1.8742
											DATABASE III	Coastal	Terrestrial			DATABASE III	Coastal	Terrestrial			p	0.8954¹				p	0.1053¹				p	0.05785¹				p	0.171
	DATABASE IV	Coastal	Terrestrial			DATABASE IV	Coastal	Terrestrial			Abeli. - Categ. 1	-1.02062	0.244153			Abeli. - Categ. 1	-0.998438	0.341209			Fisher	1.20416				Fisher	0				Fisher	3.8733				Fisher	2.35822
	Abelisauridae	-1.23443	-0.436436			Abelisauridae	3.81818	17.1818			Abeli. - Categ. 2	-1.02062	1.29052			Abeli. - Categ. 2	-1.20665	0.412364			p	0.7071				p	0.1617				p	0.1022				p	0.231
	Carcharodontosauridae	0.154303	0.436436			Carcharodontosauridae	5.09091	22.9091			Carcharo. - Categ. 1	-1.63299	-1.63931			Carcharo. - Categ. 1	-1.25245	0.428016
	Spinosauridae	1.08012	0			Spinosauridae	5.09091	22.9091			Carcharo. - Categ. 2	1.42887	0.871975			Carcharo. - Categ. 2	0.903941	-0.308915			DATABASE IV	Coastal	Terrestrial			DATABASE IV	Coastal	Terrestrial			DATABASE IV	Coastal	Terrestrial			DATABASE IV	Coastal	Terrestrial
	X²	2.7143	0.381			X²	1.9352				Spino. - Categ. 1	1.42887	-2.68568			Spino. - Categ. 1	2.73973	-0.936284			Abeli. - Categ. 1	-0.133631	0.0433555			Carcharo. - Categ. 1	-1.33631	0.623056			Spino. - Categ. 1	0.150756	-0.0870388			EK	0.897085	-0.401189
	p	0.2574¹	0.82661¹			p	0.38¹				Spino. - Categ. 2	0.816497	1.91835			Spino. - Categ. 2	0.121268	-0.0414424			Abeli. - Categ. 2	0.154303	-0.0500626			Carcharo. - Categ. 2	0.996024	-0.464398			Spino. - Categ. 2	-0.121268	0.070014			LK	-0.953206	0.426287
											X²	9.5	16.0657			X²	13.8029				X²	0.0461				X²	3.3816				X²	0.0499				X²	2.056
											p	0.09071¹	0,006659*			p	0.01691*¹				p	0.8301¹				p	0.06593¹				p	0.8232¹				p	0.1516
	Legend																				Fisher	0.738559				Fisher	0				Fisher	1.21006				Fisher	2.72479
	(n) number of records by each category										DATABASE IV	Coastal	Terrestrial			DATABASE IV	Coastal	Terrestrial			p	0.8286				p	0.1282				p	0.7505				p	0.1955
	* Significant p-value.										Abeli. - Categ. 1	-0.872872	0.154303			Abeli. - Categ. 1	-0.800095	0.377168
	¹ Tested later with Chi-square Monte Carlo algorithm.										Abeli. - Categ. 2	-0.872872	-0.771517			Abeli. - Categ. 2	-0.497468	0.234509
											Carcharo. - Categ. 1	-1.52753	-0.154303			Carcharo. - Categ. 1	-1.3484	0.635642
											Carcharo. - Categ. 2	1.74574	0.771517			Carcharo. - Categ. 2	0.954786	-0.45009
											Spino. - Categ. 1	0.436436	-0.771517			Spino. - Categ. 1	0.707107	-0.333333
											Spino. - Categ. 2	1.09109	0.771517			Spino. - Categ. 2	0.517088	-0.243757
											X²	8.2857	2.4286			X²	5.3592
											p	0.1412¹	0.7872			p	0.3736¹

## Sheet: With Monte Carto
TEST 1				TEST 2					TEST 3				TEST 4					TEST 5					TEST 6					TEST 7
	DATABASE IV	Coastal			DATABASE III	Coastal	Terrestrial			DATABASE I	Coastal			DATABASE I	Coastal	Terrestrial			DATABASE I	Coastal	Terrestrial			DATABASE I	Coastal	Terrestrial			DATABASE I	Coastal	Terrestrial
	Abelisauridae	-1.23443			Abelisauridae	-1.56432	0.534595			Abeli. - Categ. 1	-1.60128			Abeli. - Categ. 1	-1.28708	0.485139			Abeli. - Categ. 1	-0.205152	0.0447679			Carcharo. - Categ. 1	-1.44115	0.577747			Spino. - Categ. 1	1.54066	-0.720577
	Carcharodontosauridae	0.154303			Carcharodontosauridae	0.0383256	-0.0130975			Abeli. - Categ. 2	-1.1209			Abeli. - Categ. 2	-1.29466	0.487995			Abeli. - Categ. 2	0.170697	-0.0372492			Carcharo. - Categ. 2	0.789352	-0.316445			Spino. - Categ. 2	-0.843853	0.394676
	Spinosauridae	1.08012			Spinosauridae	1.58771	-0.54259			Carcharo. - Categ. 1	-2.08167			Carcharo. - Categ. 1	-1.36603	0.514897			X²	0.0746				X²	3.1339				X²	3.7607
	X²	2.7143			X²	5.5498				Carcharo. - Categ. 2	2.24179			Carcharo. - Categ. 2	1.11463	-0.420138			p	1				p	0.1054				p	0.08196
	p	0.2894			p	0.07246				Spino. - Categ. 1	0.800641			Spino. - Categ. 1	2.5132	-0.9473
										Spino. - Categ. 2	1.76141			Spino. - Categ. 2	0.196147	-0.0739339			DATABASE II	Coastal	Terrestrial			DATABASE II	Coastal	Terrestrial			DATABASE II	Coastal	Terrestrial
					DATABASE IV	Coastal	Terrestrial			X²	16.9231			X²	14.6137				Abeli. - Categ. 1	-0.332875	0.115311			Carcharo. - Categ. 1	-1.33558	0.587579			Spino. - Categ. 1	-0.138675	0.0800641
	Legend				Abelisauridae	3.81818	17.1818			p	0.006497*			p	0.01249*				Abeli. - Categ. 2	0.30989	-0.107349			Carcharo. - Categ. 2	0.868722	-0.382187			Spino. - Categ. 2	0.096225	-0.0555556
	(n) number of records by each category				Carcharodontosauridae	5.09091	22.9091												X²	0.2317				X²	3.0298				X²	0.038
	* Significant p-value.				Spinosauridae	5.09091	22.9091			DATABASE II	Coastal			DATABASE II	Coastal	Terrestrial			p	1				p	0.1669				p	0.8455
					X²	1.9352				Abeli. - Categ. 1	-1.21756			Abeli. - Categ. 1	-0.881749	0.414451
					p	0.4308				Abeli. - Categ. 2	-0.65561			Abeli. - Categ. 2	-0.433555	0.203785			DATABASE III	Coastal	Terrestrial			DATABASE III	Coastal	Terrestrial			DATABASE III	Coastal	Terrestrial
										Carcharo. - Categ. 1	-1.77951			Carcharo. - Categ. 1	-1.41084	0.663141			Abeli. - Categ. 1	0.0953463	-0.0185217			Carcharo. - Categ. 1	-1.26323	0.435855			Spino. - Categ. 1	1.4462	-0.669462
										Carcharo. - Categ. 2	1.5922			Carcharo. - Categ. 2	0.597146	-0.280678			Abeli. - Categ. 2	-0.0870388	0.0169079			Carcharo. - Categ. 2	0.864873	-0.298409			Spino. - Categ. 2	-0.93352	0.432136
										Spino. - Categ. 1	-0.0936586			Spino. - Categ. 1	0.422246	-0.198469			X²	0.0173				X²	2.6228				X²	3.5979
										Spino. - Categ. 2	2.15415			Spino. - Categ. 2	0.956532	-0.449601			p	1				p	0.1599				p	0.09645
										X²	12.2632			X²	5.3791
										p	0.03698*			p	0.3923				DATABASE IV	Coastal	Terrestrial			DATABASE IV	Coastal	Terrestrial			DATABASE IV	Coastal	Terrestrial
																			Abeli. - Categ. 1	-0.133631	0.0433555			Carcharo. - Categ. 1	-1.33631	0.623056			Spino. - Categ. 1	0.150756	-0.0870388
										DATABASE III	Coastal			DATABASE III	Coastal	Terrestrial			Abeli. - Categ. 2	0.154303	-0.0500626			Carcharo. - Categ. 2	0.996024	-0.464398			Spino. - Categ. 2	-0.121268	0.070014
										Abeli. - Categ. 1	-1.02062			Abeli. - Categ. 1	-0.998438	0.341209			X²	0.0461				X²	3.3816				X²	0.0499
										Abeli. - Categ. 2	-1.02062			Abeli. - Categ. 2	-1.20665	0.412364			p	1				p	0.1329				p	1
										Carcharo. - Categ. 1	-1.63299			Carcharo. - Categ. 1	-1.25245	0.428016
										Carcharo. - Categ. 2	1.42887			Carcharo. - Categ. 2	0.903941	-0.308915
										Spino. - Categ. 1	1.42887			Spino. - Categ. 1	2.73973	-0.936284
										Spino. - Categ. 2	0.816497			Spino. - Categ. 2	0.121268	-0.0414424
										X²	9.5			X²	13.8029
										p	0.09845			p	0.01549*
										DATABASE IV	Coastal			DATABASE IV	Coastal	Terrestrial
										Abeli. - Categ. 1	-0.872872			Abeli. - Categ. 1	-0.800095	0.377168
										Abeli. - Categ. 2	-0.872872			Abeli. - Categ. 2	-0.497468	0.234509
										Carcharo. - Categ. 1	-1.52753			Carcharo. - Categ. 1	-1.3484	0.635642
										Carcharo. - Categ. 2	1.74574			Carcharo. - Categ. 2	0.954786	-0.45009
										Spino. - Categ. 1	0.436436			Spino. - Categ. 1	0.707107	-0.333333
										Spino. - Categ. 2	1.09109			Spino. - Categ. 2	0.517088	-0.243757
										X²	8.2857			X²	5.3592
										p	0.1554			p	0.3758
